# Supplementary material for: The Pollen Donor Affects Seed Development, Taste, and Flavor Quality in ‘Hayward’ Kiwifruit
Source: Int J Mol Sci. 2023 May 17;24(10):8876. doi: 10.3390/ijms24108876 (PMC10219053; doi:10.3390/ijms24108876)
Supplement: Supplementary file 1 [file ijms-24-08876-s001.zip]

Archive with 1 entries (1 files):
- ijms-2314654-SI.pdf
